# Supplementary material for: The Impact of Sarcopenia on Clinical Outcomes in Pediatric Crohn’s Disease
Source: Inflamm Bowel Dis. 2025 Sep 5;32(1):67–76. doi: 10.1093/ibd/izaf193 (PMC12759052; doi:10.1093/ibd/izaf193)
Supplement: izaf193_Supplementary_Data [file izaf193_supplementary_data.zip]

Archive with 1 entries (1 files):
- supplementary table 1_rev1.docx
